# Supplementary material for: Association Between Sleep Quality and Duration During Pregnancy and Risk of Infant Being Small for Gestational Age: Prospective Birth Cohort Study
Source: Healthcare (Basel). 2024 Nov 29;12(23):2400. doi: 10.3390/healthcare12232400 (PMC11641115; doi:10.3390/healthcare12232400)
Supplement: Supplementary file 1 [file healthcare-12-02400-s001.zip]

Archive with 1 entries (1 files):
- healthcare-3293278-supplementary.pdf
